# Supplementary material for: A Scoping Review and Meta-Analysis of Anti-CGRP Monoclonal Antibodies: Predicting Response
Source: Pharmaceuticals (Basel). 2023 Jun 27;16(7):934. doi: 10.3390/ph16070934 (PMC10385131; doi:10.3390/ph16070934)
Supplement: Supplementary file 1 [file pharmaceuticals-16-00934-s001.zip]

Archive with 2 entries (2 files):
- Supplementary Materials.pdf
- Supplementary Tables.pdf
